# Supplementary material for: The impact of the digital economy on high-quality agricultural development——Based on the regulatory effects of financial development
Source: PLoS One. 2024 Mar 6;19(3):e0293538. doi: 10.1371/journal.pone.0293538 (PMC10917243; doi:10.1371/journal.pone.0293538)
Supplement: S1 Data — (XLSX) [file pone.0293538.s001.xlsx]

## Sheet: Sheet2
year	province	area	ahq	digital	grc	ed	finance	td	atd	re	education	is	ul	fee	open	ia	the degree of terrain undulation
2020	Beijing	east	0.345925	417.875	0.197983	16.42	0.19634	0.0577501	0.000192097	9.51568	0.0278164	5.24401	7.01832	0.0332903	0.0418773	63254	0.655252
2019	Beijing	east	0.363702	399.003	0.209005	16.185	0.184629	0.0585055	0.000190228	9.4089	0.0274658	5.23404	6.90614	0.0416849	0.0464074	53128	0.655252
2018	Beijing	east	0.328653	368.537	0.225682	15.1031	0.179765	0.0569998	0.000193613	9.37663	0.0271396	5.02211	6.74558	0.0534637	0.0364349	46847	0.655252
2017	Beijing	east	0.31186	329.944	0.228375	13.6203	0.177345	0.0530088	0.000186326	9.66026	0.0270237	4.89399	6.6446	0.0671753	0.0372195	45970	0.655252
2016	Beijing	east	0.290175	286.37	0.236926	12.3195	0.176941	0.0446059	0.000200456	9.30444	0.0272984	4.76782	6.54296	0.0567181	0.0364857	41269	0.655252
2015	Beijing	east	0.303644	276.38	0.231554	11.325	0.176177	0.0501595	0.000204296	9.2978	0.0275868	4.57462	6.5189	0.0528539	0.0409961	32782	0.655252
2014	Beijing	east	0.311665	235.36	0.19736	10.5601	0.162994	0.0624819	0.000209673	9.21587	0.0278489	4.13578	6.40956	0.0471548	0.0384646	22852	0.655252
2013	Beijing	east	0.29914	215.62	0.19748	9.94569	0.153658	0.0562264	0.000222965	8.83648	0.0281835	4.03198	6.35294	0.0331052	0.0460867	21388	0.655252
2012	Beijing	east	0.322172	150.65	0.193712	9.15529	0.146294	0.0542532	0.000221367	9.29631	0.0284504	3.89531	6.29123	0.0308088	0.0642153	19569	0.655252
2011	Beijing	east	0.289197	79.41	0.188799	8.49249	0.140882	0.056412	0.000224704	8.91835	0.0290464	3.7861	6.25448	0.0291227	0.0491257	15186	0.655252
2020	Tianjin	east	0.311583	361.455	0.224968	10.0995	0.146816	0.0374982	0.000209211	8.27148	0.0412545	1.80909	5.54245	0.0192679	0.0613277	5267	0.024738
2019	Tianjin	east	0.255491	344.112	0.252976	10.1484	0.13574	0.0309165	0.000208917	8.72911	0.0389458	1.80363	5.38249	0.0681411	0.0393791	5026	0.024738
2018	Tianjin	east	0.232654	316.885	0.232222	9.66226	0.137575	0.0343779	0.000210412	8.68284	0.037838	1.72736	5.22973	0.0214169	0.0290958	5638	0.024738
2017	Tianjin	east	0.229399	284.034	0.263645	8.83021	0.139094	0.0353354	0.000204043	8.44376	0.0365035	1.69091	5.07759	0.0335777	0.0259087	5820	0.024738
2016	Tianjin	east	0.225545	245.838	0.322329	7.95371	0.1358	0.0338376	0.00020395	8.30996	0.0356064	1.58901	4.98755	0.0177406	0.0276079	5261	0.024738
2015	Tianjin	east	0.243362	237.53	0.297105	7.56046	0.133793	0.0373784	0.000198263	8.30841	0.0356428	1.38712	4.84959	0.0226151	0.0339999	4288	0.024738
2014	Tianjin	east	0.250493	200.16	0.271103	7.44619	0.127004	0.0377856	0.000219524	8.33916	0.0353954	1.271	4.73896	0.0200818	0.0400111	3245	0.024738
2013	Tianjin	east	0.247281	175.26	0.256321	7.05348	0.119895	0.0364074	0.000216879	8.29644	0.0347447	1.22157	4.64	0.019002	0.042982	3292	0.024738
2012	Tianjin	east	0.245765	122.96	0.237002	6.56241	0.110063	0.0356708	0.000228374	8.10264	0.0343324	1.15169	4.4252	0.017959	0.0457003	3275	0.024738
2011	Tianjin	east	0.238125	60.58	0.221427	6.04959	0.0966163	0.0334961	0.000222521	8.03765	0.0335347	1.12217	4.11832	0.0179477	0.045599	2390	0.024738
2020	Hebei	east	0.408252	322.697	0.250537	4.825	0.0702203	0.0112781	0.000355501	7.81439	0.0215005	1.33442	1.5047	0.0564426	0.0113463	6360	0.651937
2019	Hebei	east	0.39968	305.06	0.237546	4.69701	0.0689307	0.0109158	0.000356731	8.22931	0.0197932	1.34887	1.42573	0.0604763	0.00950029	5116	0.651937
2018	Hebei	east	0.398376	282.772	0.237769	4.37579	0.0683467	0.00997125	0.000356901	8.01706	0.0180797	1.25944	1.34333	0.0561142	0.0102766	5109	0.651937
2017	Hebei	east	0.403175	258.167	0.216678	4.13562	0.0665746	0.0104049	0.000359401	8.07991	0.0171265	1.15298	1.25953	0.053237	0.0109641	4930	0.651937
2016	Hebei	east	0.403559	214.359	0.212457	3.86089	0.0604058	0.0120968	0.000357681	7.8613	0.0164895	1.05895	1.16784	0.0434414	0.00925917	4295	0.651937
2015	Hebei	east	0.415309	199.53	0.213353	3.59406	0.0557382	0.00807856	0.000368768	7.99128	0.0160545	1.02247	1.06901	0.0501972	0.00998242	3573	0.651937
2014	Hebei	east	0.424845	160.76	0.185542	3.44243	0.0526758	0.0109721	0.000376977	8.0949	0.0158992	0.920745	0.974919	0.0413551	0.0114824	2238	0.651937
2013	Hebei	east	0.423869	144.98	0.181766	3.3287	0.0463569	0.0112845	0.00038551	8.03425	0.0161142	0.889152	0.92397	0.0389742	0.0123326	2082	0.651937
2012	Hebei	east	0.416182	89.32	0.176771	3.17784	0.03935	0.0109672	0.00036965	8.15349	0.0160947	0.846525	0.872615	0.0313597	0.0105425	1882	0.651937
2011	Hebei	east	0.416336	32.42	0.165417	2.95696	0.0346743	0.0093911	0.000374931	8.02853	0.0158919	0.818101	0.837865	0.0298186	0.0124106	1398	0.651937
2020	Shanxi	centre	0.245444	325.727	0.286554	5.11049	0.066171	0.0129313	0.000648471	8.48963	0.0241261	1.16391	1.6682	0.0564426	0.000684949	2987	1.29175
2019	Shanxi	centre	0.232719	308.726	0.277731	4.85033	0.0666564	0.0122528	0.000646004	8.64138	0.0229339	1.16122	1.58272	0.0604763	0.00064686	2292	1.29175
2018	Shanxi	centre	0.229893	283.654	0.268447	4.55685	0.0677462	0.0137911	0.000647416	8.54651	0.0218618	1.15102	1.49075	0.0561142	0.00062831	2276	1.29175
2017	Shanxi	centre	0.229452	259.955	0.259344	4.12658	0.0666308	0.0133771	0.000641282	8.68551	0.0217379	1.07453	1.41569	0.053237	0.000811831	2361	1.29175
2016	Shanxi	centre	0.231156	224.811	0.28702	3.39966	0.0761234	0.0100792	0.000649858	8.51749	0.0215225	1.19456	1.33955	0.0434414	0.00156846	2467	1.29175
2015	Shanxi	centre	0.241795	206.3	0.28919	3.36357	0.0717701	0.0109466	0.00067451	8.42554	0.0210344	1.12851	1.26594	0.0501972	0.00121597	2249	1.29175
2014	Shanxi	centre	0.2534	167.66	0.255094	3.4282	0.0560824	0.0175867	0.000717489	8.23923	0.0202154	0.780825	1.18859	0.0413551	0.00189004	1540	1.29175
2013	Shanxi	centre	0.250134	144.22	0.25278	3.391	0.0485768	0.020481	0.00073355	8.27996	0.0191457	0.688973	1.12185	0.0389742	0.00120479	1372	1.29175
2012	Shanxi	centre	0.234433	92.98	0.236192	3.29287	0.0407768	0.0120748	0.0007219	8.24984	0.0179622	0.611204	1.05443	0.0313597	0.000754338	1295	1.29175
2011	Shanxi	centre	0.228906	33.41	0.216978	3.05851	0.0355412	0.011494	0.00066881	8.10293	0.0166901	0.527051	0.99217	0.0298186	0.000664573	1040	1.29175
2020	Inner Mongolia	west	0.275101	309.394	0.305375	7.18186	0.0491946	0.00614403	0.00101432	7.745	0.0202497	1.20453	2.07682	0.0283426	0.00746832	1162	1.0217
2019	Inner Mongolia	west	0.262259	293.889	0.296349	7.12733	0.0508293	0.00558528	0.00100542	7.8079	0.0195445	1.26955	1.98148	0.0302848	0.00729097	909	1.0217
2018	Inner Mongolia	west	0.2536	271.567	0.299332	6.66424	0.0524757	0.00539174	0.0010102	7.74707	0.0187985	1.27138	1.9006	0.0336793	0.00661817	855	1.0217
2017	Inner Mongolia	west	0.248699	258.504	0.304061	6.12335	0.0543291	0.00743279	0.000990341	7.67489	0.0184176	1.2553	1.82578	0.0317157	0.0064473	829	1.0217
2016	Inner Mongolia	west	0.247123	229.926	0.327262	5.66063	0.0529469	0.00717529	0.00101966	7.75155	0.0179269	1.17547	1.73094	0.0353202	0.00616236	866	1.0217
2015	Inner Mongolia	west	0.246426	214.55	0.328439	5.30697	0.0484825	0.00839886	0.0010466	7.67228	0.0172459	1.14796	1.63784	0.0412066	0.00542919	734	1.0217
2014	Inner Mongolia	west	0.24354	172.56	0.319125	4.96456	0.0450642	0.00847169	0.00098236	7.58449	0.0165945	1.05698	1.56172	0.0367914	0.00471294	448	1.0217
2013	Inner Mongolia	west	0.245113	146.59	0.323595	4.64049	0.0429497	0.00858262	0.00115699	7.81783	0.0162607	1.01423	1.48986	0.035836	0.0043255	589	1.0217
2012	Inner Mongolia	west	0.24025	91.68	0.327217	4.24923	0.0417952	0.00805898	0.00126761	7.92175	0.0158847	0.98017	1.4039	0.0384093	0.00386092	532	1.0217
2011	Inner Mongolia	west	0.239845	28.89	0.316048	3.82919	0.03986	0.00943728	0.00135206	7.72261	0.0155628	1.01494	1.32799	0.0393248	0.00407489	345	1.0217
2020	Liaoning	east	0.337864	326.294	0.240457	5.87812	0.0825424	0.0120898	0.000529192	8.05629	0.0268108	1.4287	2.59072	0.0162849	0.0274752	7936	0.264964
2019	Liaoning	east	0.333654	311.012	0.231141	5.81139	0.079987	0.0128858	0.000524684	8.16177	0.0243418	1.39316	2.47441	0.022581	0.0288456	7501	0.264964
2018	Liaoning	east	0.330147	290.951	0.227036	5.47903	0.078969	0.0140603	0.000526532	8.28202	0.022447	1.37485	2.36285	0.0176499	0.0291748	7154	0.264964
2017	Liaoning	east	0.328942	267.176	0.224931	5.03084	0.0809432	0.0117596	0.000516883	8.13491	0.0227505	1.37615	2.2766	0.0218325	0.032215	7684	0.264964
2016	Liaoning	east	0.328199	231.411	0.224468	4.71285	0.0809317	0.0134594	0.000529212	7.98816	0.0230807	1.35851	2.21232	0.0190586	0.0325409	6897	0.264964
2015	Liaoning	east	0.336636	226.4	0.221749	4.6589	0.0768766	0.0153784	0.000543914	8.01242	0.0231835	1.17584	2.12987	0.0260598	0.0316892	5958	0.264964
2014	Liaoning	east	0.344668	187.61	0.253698	4.59516	0.0608268	0.0214192	0.000552455	7.97583	0.0229073	0.994037	2.03482	0.0208838	0.0345817	3947	0.264964
2013	Liaoning	east	0.343859	160.07	0.270575	4.40064	0.0535536	0.0228941	0.00058268	7.98028	0.0221764	0.872558	1.98156	0.0208931	0.0344871	4014	0.264964
2012	Liaoning	east	0.33435	103.53	0.255403	4.07968	0.0452024	0.0222086	0.000549966	7.74245	0.0213509	0.798074	1.91084	0.0204603	0.0329284	5026	0.264964
2011	Liaoning	east	0.324364	43.29	0.238818	3.73485	0.0387101	0.0223255	0.000503494	7.81734	0.0206029	0.729227	1.78208	0.0189971	0.0327856	2970	0.264964
2020	Jilin	centre	0.28122	308.256	0.336747	5.1088	0.0735313	0.00967733	0.00128891	8.08634	0.0303043	1.4776	1.67746	0.0318693	0.00992691	3968	0.452274
2019	Jilin	centre	0.265347	292.774	0.335421	4.79036	0.0714517	0.0099608	0.00127071	7.9676	0.0285989	1.52479	1.60703	0.0376187	0.00994299	3004	0.452274
2018	Jilin	centre	0.261517	276.075	0.336739	4.53052	0.069381	0.0108455	0.00123732	7.80091	0.0265016	1.4912	1.55556	0.0318742	0.0114217	2857	0.452274
2017	Jilin	centre	0.259162	254.765	0.341121	4.32383	0.0709211	0.0125721	0.0012462	7.69838	0.0254909	1.45944	1.48134	0.0308987	0.0105151	3052	0.452274
2016	Jilin	centre	0.259647	217.074	0.343923	4.06194	0.0702215	0.0114359	0.00116833	7.88981	0.0250214	1.38297	1.42398	0.0340594	0.0121111	2474	0.452274
2015	Jilin	centre	0.266275	208.2	0.321132	3.83391	0.0681873	0.0128656	0.00113016	7.84354	0.0242135	1.27927	1.36043	0.0365857	0.012321	2057	0.452274
2014	Jilin	centre	0.265621	165.62	0.292304	3.77233	0.0682687	0.0125118	0.0010648	7.75708	0.0234027	1.28558	1.31551	0.0481593	0.0124581	1436	0.452274
2013	Jilin	centre	0.272362	138.36	0.291137	3.5337	0.0682124	0.0135601	0.00113235	7.84313	0.02247	1.2893	1.2591	0.0462072	0.0150342	1570	0.452274
2012	Jilin	centre	0.263277	87.23	0.284766	3.21646	0.0580318	0.0101004	0.0010139	7.95633	0.0214603	1.257	1.19886	0.0460707	0.0160262	1562	0.452274
2011	Jilin	centre	0.258472	24.51	0.284661	2.83839	0.049466	0.00961966	0.00101706	7.81645	0.0206532	1.26131	1.14567	0.0465178	0.0154157	1083	0.452274
2020	Heilongjiang	centre	0.371623	306.075	0.39971	4.2994	0.0772441	0.00788709	0.00133576	8.11094	0.026036	1.95325	1.90651	0.0404209	0.0125923	4599	0.327948
2019	Heilongjiang	centre	0.359786	292.869	0.37001	4.16111	0.0721479	0.00841255	0.00130621	8.0538	0.0239078	1.84641	1.82552	0.0421146	0.0135479	4144	0.327948
2018	Heilongjiang	centre	0.349819	274.735	0.364049	3.86129	0.0736854	0.00845031	0.0012683	7.91654	0.0220048	1.7843	1.73602	0.0329481	0.0119008	4309	0.327948
2017	Heilongjiang	centre	0.347052	256.78	0.376925	3.62254	0.0729798	0.0101076	0.00126031	7.76744	0.0216005	1.65597	1.62471	0.0416282	0.0109829	4930	0.327948
2016	Heilongjiang	centre	0.34061	221.886	0.355388	3.43488	0.072686	0.0106261	0.00119997	7.62602	0.0212504	1.47817	1.5709	0.0268348	0.0127554	4376	0.327948
2015	Heilongjiang	centre	0.341759	209.93	0.34394	3.31255	0.0694525	0.0106724	0.00114945	7.77931	0.0208331	1.28623	1.52975	0.0386802	0.0140847	3800	0.327948
2014	Heilongjiang	centre	0.347053	167.8	0.282169	3.37328	0.0560933	0.0114902	0.00120394	7.8459	0.0202494	0.945612	1.45275	0.0324877	0.0175618	2401	0.327948
2013	Heilongjiang	centre	0.335725	141.4	0.284341	3.23216	0.0487463	0.0114598	0.00111192	7.92757	0.0195827	0.789379	1.38362	0.0343555	0.0160853	2369	0.327948
2012	Heilongjiang	centre	0.311025	87.91	0.287906	2.95806	0.0425207	0.0118681	0.00102573	7.65506	0.0189178	0.744441	1.3188	0.033063	0.0136435	2437	0.327948
2011	Heilongjiang	centre	0.298013	33.58	0.281236	2.62692	0.0363463	0.011893	0.000937097	7.75666	0.0187731	0.675955	1.29769	0.0330234	0.0141382	1863	0.327948
2020	Shanghai	east	0.283373	431.928	0.207942	15.6605	0.185205	0.0501351	0.000157054	8.69597	0.0217323	2.78762	8.35338	0.0224485	0.0493238	24211	0.004442
2019	Shanghai	east	0.267993	410.281	0.215314	15.3114	0.172035	0.0476252	0.000157598	8.56418	0.0212253	2.71611	8.29213	0.0225044	0.0455194	22733	0.004442
2018	Shanghai	east	0.258998	377.734	0.231911	14.5502	0.163888	0.0510529	0.000157778	8.50468	0.0209212	2.46567	8.20074	0.0279457	0.0434471	21233	0.004442
2017	Shanghai	east	0.259103	336.651	0.229237	13.3516	0.16202	0.0516587	0.000158759	8.40223	0.02088	2.44473	8.16729	0.0297657	0.0437596	20582	0.004442
2016	Shanghai	east	0.24294	282.224	0.231503	12.1147	0.157192	0.0493876	0.000157884	8.56639	0.0208634	2.47397	8.10332	0.0194264	0.0391233	20593	0.004442
2015	Shanghai	east	0.229093	278.11	0.230281	10.9386	0.1521	0.0439065	0.000148088	8.20817	0.0208137	2.1826	7.71631	0.0168536	0.0383418	16279	0.004442
2014	Shanghai	east	0.22877	239.53	0.194835	10.2431	0.133175	0.0532737	0.000152615	8.01264	0.0205351	1.91173	8.3447	0.0157045	0.0338647	11380	0.004442
2013	Shanghai	east	0.224165	222.14	0.195164	9.4788	0.120117	0.056896	0.000146528	7.11094	0.0206209	1.78435	8.6	0.0124608	0.0340433	11234	0.004442
2012	Shanghai	east	0.224566	150.77	0.196381	8.88103	0.113707	0.0586589	0.00015519	8.72093	0.0211171	1.59065	8.33463	0.0131883	0.0348258	11094	0.004442
2011	Shanghai	east	0.216357	80.19	0.195649	8.49308	0.111811	0.0558127	0.000165832	8.21375	0.021702	1.43389	8.34921	0.0131856	0.0355452	8664	0.004442
2020	Jiangsu	east	0.349754	381.613	0.133079	12.1278	0.0802002	0.0427137	0.000299513	7.93256	0.0237667	1.20182	2.76588	0.0246244	0.0131874	45980	0.013249
2019	Jiangsu	east	0.347132	361.927	0.127447	11.6492	0.0753694	0.0454955	0.000302096	8.29277	0.0221289	1.16881	2.63165	0.0296472	0.0127031	39661	0.013249
2018	Jiangsu	east	0.341669	334.021	0.125069	11.0357	0.0734586	0.0435185	0.000298307	8.01727	0.0213865	1.1141	2.47143	0.0272781	0.0142056	41844	0.013249
2017	Jiangsu	east	0.335617	297.688	0.123688	10.1947	0.0723852	0.0402984	0.00030837	7.94302	0.020989	1.09141	2.35311	0.027502	0.0135944	41320	0.013249
2016	Jiangsu	east	0.329361	253.753	0.129048	9.22932	0.0716889	0.0381709	0.000291326	7.98216	0.0208304	1.09212	2.21851	0.0285625	0.0132952	41351	0.013249
2015	Jiangsu	east	0.328217	244.01	0.135955	8.56956	0.0689711	0.0383956	0.000311052	7.98909	0.0206338	1.01678	2.07621	0.0318397	0.01297	32947	0.013249
2014	Jiangsu	east	0.324233	204.16	0.130686	7.82883	0.0691603	0.0386075	0.000318029	7.87845	0.020512	0.971835	1.91585	0.0280651	0.0132107	19225	0.013249
2013	Jiangsu	east	0.323009	180.98	0.131399	7.2448	0.0643444	0.0388012	0.000314722	8.10693	0.0205627	0.917772	1.80836	0.0293878	0.0142888	17671	0.013249
2012	Jiangsu	east	0.323481	122.03	0.130864	6.61353	0.0567298	0.0366039	0.000329064	7.82594	0.0205813	0.858531	1.70306	0.027581	0.0164864	15473	0.013249
2011	Jiangsu	east	0.326723	62.08	0.127392	6.0874	0.0520095	0.0342992	0.000352536	7.80647	0.020683	0.820381	1.63222	0.0273831	0.0178865	10423	0.013249
2020	Zhejiang	east	0.374782	406.878	0.155853	10.0014	0.0856126	0.046829	0.0002489	7.79639	0.0177597	1.37175	2.59333	0.0218796	0.0150417	49881	0.642372
2019	Zhejiang	east	0.375808	387.488	0.160946	9.79796	0.0785117	0.0513338	0.000252929	7.89454	0.016858	1.29568	2.51821	0.0268128	0.0148278	33957	0.642372
2018	Zhejiang	east	0.359649	357.445	0.148778	9.24642	0.0776911	0.0439954	0.000256233	7.91203	0.0162506	1.21379	2.33493	0.0225679	0.0148812	32044	0.642372
2017	Zhejiang	east	0.351666	318.052	0.1437	8.49321	0.0719538	0.0403037	0.000262156	7.86261	0.0162447	1.17103	2.21689	0.0252513	0.0150246	28648	0.642372
2016	Zhejiang	east	0.34652	268.105	0.147591	7.78228	0.0683477	0.0385761	0.000263043	7.58186	0.0164048	1.10297	2.09796	0.0231422	0.0148076	26380	0.642372
2015	Zhejiang	east	0.340573	264.85	0.152754	7.26946	0.0679489	0.0377356	0.000267151	7.64981	0.0165597	1.02539	1.96875	0.0252619	0.0148574	21562	0.642372
2014	Zhejiang	east	0.342231	224.45	0.128914	6.79516	0.0705685	0.0403115	0.000274873	7.55371	0.0166078	0.955849	1.85368	0.0233837	0.0157063	13171	0.642372
2013	Zhejiang	east	0.340982	205.77	0.126705	6.45481	0.0746412	0.0405605	0.000273928	7.68698	0.0165906	0.960926	1.77277	0.0207464	0.017207	11517	0.642372
2012	Zhejiang	east	0.338712	146.35	0.121047	6.04792	0.078482	0.039881	0.000292982	7.61582	0.0163993	0.92316	1.69559	0.0186694	0.0185211	11443	0.642372
2011	Zhejiang	east	0.332907	77.39	0.120628	5.71899	0.0807445	0.0374487	0.000314542	7.28043	0.0162926	0.863413	1.65238	0.0203274	0.0201037	8907	0.642372
2020	Anhui	centre	0.350282	350.165	0.196356	6.23448	0.065649	0.049505	0.000334027	7.36866	0.0224161	1.29203	1.39976	0.0255339	0.0108206	20671	0.208532
2019	Anhui	centre	0.359321	330.29	0.200627	6.04818	0.0635247	0.0511281	0.000337069	7.56721	0.0203743	1.2665	1.32697	0.0422228	0.00886382	14421	0.208532
2018	Anhui	centre	0.342604	303.83	0.193237	5.59758	0.0629945	0.0448575	0.000333287	7.51923	0.0187475	1.22591	1.25455	0.0318495	0.00833329	14932	0.208532
2017	Anhui	centre	0.338107	271.596	0.20905	4.89949	0.0567189	0.0419758	0.000343702	7.45237	0.0189434	1.13654	1.18743	0.032019	0.00830742	12444	0.208532
2016	Anhui	centre	0.342598	228.778	0.209937	4.36063	0.0549687	0.0469858	0.000326256	7.47241	0.0189789	1.06798	1.11092	0.0241972	0.00795738	15677	0.208532
2015	Anhui	centre	0.313259	211.28	0.219838	3.9646	0.0518984	0.0282382	0.000324289	7.59365	0.0188105	0.979563	1.0397	0.023827	0.00732169	9883	0.208532
2014	Anhui	centre	0.311914	180.59	0.207112	3.75516	0.0465992	0.0277846	0.000346557	7.55649	0.0180173	0.841522	0.972697	0.0224609	0.00766512	5091	0.208532
2013	Anhui	centre	0.312286	150.83	0.211314	3.43754	0.044248	0.0252133	0.000387475	7.40249	0.0175701	0.799089	0.918001	0.0249259	0.00862857	4365	0.208532
2012	Anhui	centre	0.305491	96.63	0.215957	3.0682	0.0335683	0.0242362	0.000369187	7.20062	0.0171127	0.76506	0.862305	0.0241151	0.00748309	2815	0.208532
2011	Anhui	centre	0.297582	33.07	0.202825	2.72688	0.0308814	0.0233213	0.000319591	7.22006	0.0165991	0.760499	0.811344	0.0248139	0.00691236	1907	0.208532
2020	Fujian	east	0.42685	380.126	0.119612	10.4803	0.0761226	0.0286498	0.000302418	7.51197	0.0227638	1.02682	2.20077	0.0299879	0.0317125	10250	0.879471
2019	Fujian	east	0.411425	360.509	0.11997	10.2312	0.0718343	0.0262725	0.000307125	7.5489	0.020817	0.98007	2.11287	0.0353589	0.0287415	8963	0.879471
2018	Fujian	east	0.400844	334.436	0.124915	9.42685	0.0667161	0.023848	0.000303643	7.4911	0.0188207	0.926421	2.02878	0.0256669	0.0306258	9560	0.879471
2017	Fujian	east	0.394366	299.282	0.138411	8.32531	0.0692445	0.021229	0.000318573	7.47177	0.0184748	0.941516	1.92236	0.0257571	0.0328798	8617	0.879471
2016	Fujian	east	0.388326	252.671	0.144393	7.37286	0.070329	0.0187772	0.000298132	7.23918	0.0188347	0.870394	1.80839	0.0304884	0.0342181	7102	0.879471
2015	Fujian	east	0.383586	245.21	0.149204	6.7318	0.0690766	0.0191424	0.000332505	7.50091	0.0190387	0.811819	1.71945	0.0238831	0.0371748	5314	0.879471
2014	Fujian	east	0.378068	202.59	0.132575	6.32246	0.0643851	0.0203829	0.000328568	7.41875	0.0189734	0.753599	1.63175	0.0186893	0.0374969	3318	0.879471
2013	Fujian	east	0.37035	183.1	0.136368	5.79248	0.0627227	0.0197536	0.000334646	7.54023	0.0188031	0.758392	1.55089	0.0190954	0.0386537	3136	0.879471
2012	Fujian	east	0.360832	123.21	0.129144	5.25663	0.0559812	0.0185887	0.000328482	7.64186	0.0182609	0.763256	1.45745	0.0186385	0.0385939	2817	0.879471
2011	Fujian	east	0.351448	61.76	0.122682	4.73512	0.0496325	0.0184152	0.000312421	7.56265	0.017833	0.763047	1.38738	0.0172643	0.0395691	1836	0.879471
2020	Jiangxi	centre	0.336429	340.611	0.258866	5.70524	0.0686487	0.0293284	0.000367266	7.707	0.027484	1.11904	1.5274	0.0327041	0.00157626	4403	0.397089
2019	Jiangxi	centre	0.330399	319.13	0.258918	5.4622	0.064174	0.0286403	0.000366132	8.00269	0.0251329	1.08955	1.44372	0.030419	0.00179483	2744	0.397089
2018	Jiangxi	centre	0.316033	296.228	0.249489	5.03357	0.0626241	0.0259532	0.000369134	7.90977	0.0233636	1.06713	1.34442	0.028681	0.00214047	2573	0.397089
2017	Jiangxi	centre	0.315646	267.168	0.252908	4.48034	0.0544313	0.0234942	0.000363777	7.8522	0.0232387	0.945609	1.25776	0.0280546	0.00240425	2234	0.397089
2016	Jiangxi	centre	0.3099	223.755	0.251101	4.08999	0.0550504	0.0180015	0.000376068	7.71503	0.0231094	0.900315	1.17303	0.0255295	0.00256022	1953	0.397089
2015	Jiangxi	centre	0.309605	208.35	0.262951	3.74156	0.05135	0.0169494	0.000408852	7.77525	0.0219509	0.800555	1.09677	0.0198139	0.00287285	1445	0.397089
2014	Jiangxi	centre	0.308333	175.69	0.247814	3.49728	0.0472115	0.0150334	0.000447455	7.94078	0.0204554	0.704274	1.02257	0.0175471	0.00352763	1017	0.397089
2013	Jiangxi	centre	0.301503	146.13	0.242675	3.19486	0.0379575	0.0133475	0.00042996	8.15442	0.0192538	0.665331	0.962297	0.0213728	0.00293422	950	0.397089
2012	Jiangxi	centre	0.307572	91.93	0.235735	2.86206	0.032254	0.00910831	0.000447151	7.88595	0.019019	0.64921	0.90102	0.0221614	0.0023308	884	0.397089
2011	Jiangxi	centre	0.300966	29.74	0.218792	2.58929	0.0308516	0.00841158	0.000448547	7.84914	0.0185203	0.619438	0.843428	0.0172651	0.00193275	628	0.397089
2020	Shandong	east	0.527469	347.806	0.15431	7.16165	0.062121	0.0265829	0.000529819	7.53311	0.022543	1.3697	1.70634	0.0259527	0.0334007	26739	0.098247
2019	Shandong	east	0.529325	327.361	0.15225	6.98006	0.0592199	0.0284699	0.000534314	7.68795	0.0216099	1.3223	1.62221	0.0285388	0.0327358	20657	0.098247
2018	Shandong	east	0.523755	301.13	0.151555	6.61396	0.0580835	0.0230414	0.000533041	7.63252	0.0202521	1.24165	1.59449	0.0284329	0.0321234	20310	0.098247
2017	Shandong	east	0.528025	272.059	0.146931	6.28048	0.0566653	0.0211451	0.000541025	7.71331	0.0200867	1.16075	1.55033	0.0255811	0.0333173	18987	0.098247
2016	Shandong	east	0.529705	232.566	0.148993	5.89216	0.055566	0.0190744	0.000532919	7.76776	0.020013	1.10961	1.44676	0.02733	0.0336819	19751	0.098247
2015	Shandong	east	0.552721	220.66	0.149217	5.60397	0.0522855	0.0192788	0.000557511	7.64174	0.0192641	1.03047	1.32415	0.0263127	0.0353333	15620	0.098247
2014	Shandong	east	0.586754	181.88	0.141356	5.17688	0.0497451	0.0204896	0.000574123	7.84109	0.0183187	0.954892	1.211	0.0232218	0.0516558	10376	0.098247
2013	Shandong	east	0.58533	159.3	0.14128	4.85782	0.0467976	0.022297	0.000534342	7.72041	0.0174277	0.896462	1.14859	0.0318159	0.0536503	9111	0.098247
2012	Shandong	east	0.576139	100.35	0.137451	4.42494	0.0417531	0.0211668	0.000553111	7.6957	0.0170838	0.828844	1.0846	0.0261528	0.0539215	7297	0.098247
2011	Henan	east	0.584404	38.55	0.128045	4.04189	0.0387535	0.021715	0.000589664	7.54371	0.0170264	0.771365	1.03517	0.0227806	0.0561732	5582	0.098247
2020	Henan	centre	0.434877	340.813	0.191168	5.45814	0.0536736	0.0245144	0.000315244	7.63093	0.0250699	1.20087	1.24351	0.0262835	0.00373376	9185	0.323884
2019	Henan	centre	0.423983	322.121	0.18921	5.42549	0.0516253	0.0207666	0.000314456	8.05266	0.0234289	1.13071	1.17461	0.0346608	0.00489683	6992	0.323884
2018	Henan	centre	0.419929	295.756	0.184591	5.06244	0.0506489	0.0168881	0.000319774	8.02903	0.0217032	1.07022	1.09382	0.0389141	0.00516416	8363	0.323884
2017	Henan	centre	0.423182	266.924	0.18328	4.56047	0.0475294	0.0167902	0.000312606	7.93031	0.0203958	0.942933	1.02284	0.0294138	0.00567803	7850	0.323884
2016	Henan	centre	0.427179	223.123	0.185189	4.11631	0.0459735	0.0128929	0.000330937	7.74662	0.0191737	0.905825	0.952476	0.026258	0.00551353	6709	0.323884
2015	Henan	centre	0.432194	205.34	0.183349	3.82271	0.0434903	0.0122438	0.00031404	7.84711	0.0182136	0.842477	0.887354	0.0261451	0.00564653	5033	0.323884
2014	Henan	centre	0.439165	166.65	0.174367	3.58474	0.0397717	0.0134772	0.000310181	7.9312	0.0174152	0.784552	0.819811	0.0198965	0.0053489	3427	0.323884
2013	Henan	centre	0.446478	142.08	0.176474	3.30435	0.0369335	0.014331	0.000349922	7.86561	0.0169048	0.738331	0.773106	0.020049	0.00586979	3260	0.323884
2012	Henan	centre	0.43863	83.68	0.172862	3.03839	0.034466	0.0139102	0.000284431	7.79045	0.0163554	0.687527	0.723689	0.021862	0.0055166	3154	0.323884
2011	Henan	centre	0.457689	28.4	0.161437	2.78181	0.0324332	0.013319	0.000325219	7.79014	0.0158556	0.638144	0.679865	0.0225004	0.00615932	2308	0.323884
2020	Hubei	centre	0.36515	358.636	0.196326	7.48555	0.0740806	0.0340938	0.00026577	7.8111	0.0281445	1.43956	1.69465	0.0259603	0.00456159	17551	0.740733
2019	Hubei	centre	0.369609	344.403	0.175443	7.66475	0.0612736	0.0400592	0.000256015	7.80337	0.0253214	1.22291	1.62025	0.0353981	0.00376596	14178	0.740733
2018	Hubei	centre	0.360688	319.477	0.172725	7.10191	0.0607777	0.0369909	0.000259642	7.9123	0.0243062	1.18926	1.56369	0.0291116	0.0036003	11397	0.740733
2017	Hubei	centre	0.358271	285.277	0.182658	6.30674	0.0605667	0.0344451	0.000253811	7.63902	0.023728	1.14499	1.49219	0.0205418	0.00437686	10830	0.740733
2016	Hubei	centre	0.350011	239.855	0.192576	5.66746	0.0592181	0.0295984	0.000267477	7.70908	0.0238199	1.06144	1.41386	0.0226748	0.00401479	8556	0.740733
2015	Hubei	centre	0.342106	226.75	0.20211	5.18701	0.0523596	0.0256586	0.000276376	7.71467	0.0241128	1.00701	1.33533	0.0237802	0.00443467	7125	0.740733
2014	Hubei	centre	0.34318	190.14	0.174709	4.85593	0.0423623	0.0272509	0.000283459	7.67238	0.0244102	0.940398	1.25864	0.021033	0.00516277	4740	0.740733
2013	Hubei	centre	0.340988	164.76	0.172261	4.37703	0.0407085	0.0176615	0.000456726	7.81463	0.0245154	0.898846	1.19788	0.0250981	0.00555734	4177	0.740733
2012	Hubei	centre	0.317681	101.42	0.166429	3.90778	0.0340447	0.0144662	0.000294568	7.76697	0.0239768	0.785781	1.13794	0.0254349	0.00414148	4017	0.740733
2011	Hubei	centre	0.315831	39.82	0.1612	3.46224	0.0302219	0.0137461	0.00029224	7.70269	0.0232691	0.789169	1.07418	0.031452	0.00552883	2978	0.740733
2020	Hunan	centre	0.39897	332.035	0.202277	6.25171	0.0505457	0.0262593	0.000437541	7.92622	0.0227284	1.33879	1.42518	0.0292248	0.00879514	11535	0.564337
2019	Hunan	centre	0.399361	310.85	0.201394	6.00815	0.0485937	0.0213979	0.000438084	8.26396	0.0211913	1.35344	1.35044	0.030205	0.00607623	8478	0.564337
2018	Hunan	centre	0.38475	286.809	0.205881	5.47546	0.0498187	0.0173726	0.000437988	8.18381	0.019997	1.39106	1.27772	0.0255214	0.00507798	8218	0.564337
2017	Hunan	centre	0.3819	261.118	0.203068	5.09997	0.0503073	0.0133083	0.000438972	8.3117	0.0191949	1.2905	1.20365	0.0252249	0.00421053	7878	0.564337
2016	Hunan	centre	0.381749	217.691	0.20546	4.65713	0.0434343	0.0112696	0.000437796	8.21674	0.0184906	1.1587	1.11391	0.0269515	0.00330089	7141	0.564337
2015	Hunan	centre	0.378471	206.38	0.200736	4.31423	0.0423917	0.0115663	0.000431459	8.14521	0.0178473	1.03626	1.03226	0.0260093	0.00303803	6289	0.564337
2014	Hunan	centre	0.378064	167.27	0.193861	3.91488	0.0371967	0.0118349	0.000435532	8.16951	0.017188	0.962799	0.959976	0.0274027	0.00353668	4082	0.564337
2013	Hunan	centre	0.371922	147.71	0.199229	3.56745	0.03241	0.0118229	0.000415939	8.12257	0.0166788	0.920147	0.909722	0.0274298	0.00356299	3753	0.564337
2012	Hunan	centre	0.367073	93.71	0.194226	3.21809	0.0273869	0.0116994	0.000408816	7.83632	0.0164219	0.877704	0.859481	0.0265671	0.00324445	3243	0.564337
2011	Hunan	centre	0.368663	32.68	0.186136	2.87418	0.0264975	0.0119179	0.000435527	7.89442	0.016227	0.856792	0.816952	0.0242164	0.00290249	2439	0.564337
2020	Guangdong	east	0.421646	379.535	0.15682	8.80478	0.0901121	0.05483	0.000104402	7.9332	0.019013	1.42588	2.86883	0.0297038	0.0209271	70696	0.381812
2019	Guangdong	east	0.426974	360.608	0.160185	8.64656	0.0811589	0.0675685	0.000105481	8.20934	0.0164465	1.38968	2.65603	0.04321	0.020022	59746	0.381812
2018	Guangdong	east	0.414487	331.918	0.157379	8.09404	0.0796667	0.0657825	0.000106787	8.22919	0.0158989	1.32156	2.54726	0.0360735	0.0200138	53107	0.381812
2017	Guangdong	east	0.39619	296.168	0.164077	7.54869	0.0797742	0.0547891	0.000108401	8.23678	0.015862	1.28451	2.41807	0.02881	0.0203282	45462	0.381812
2016	Guangdong	east	0.398697	247.996	0.163651	6.89983	0.0799628	0.0552555	0.000110942	8.04642	0.015896	1.2159	2.34965	0.0221217	0.0217065	39474	0.381812
2015	Guangdong	east	0.383162	240.95	0.17165	6.39942	0.0818882	0.0443997	0.000111423	8.19722	0.0158966	1.10955	2.27942	0.0251275	0.0220585	30850	0.381812
2014	Guangdong	east	0.365778	201.53	0.134256	5.93376	0.071477	0.0299728	0.000111167	7.84569	0.0156167	1.03989	2.18696	0.0283022	0.0227269	22156	0.381812
2013	Guangdong	east	0.377671	184.78	0.134569	5.546	0.0719769	0.0410106	0.000111251	7.97972	0.0151721	1.03207	2.13404	0.0365926	0.0228028	21031	0.381812
2012	Guangdong	east	0.365998	127.06	0.129594	5.16327	0.0659051	0.033394	0.000111004	8.00183	0.0146436	0.985526	2.04411	0.0318685	0.023618	21674	0.381812
2011	Guangdong	east	0.36096	69.48	0.126475	4.93425	0.0626837	0.0303796	0.000125279	8.00708	0.0141995	0.931096	1.9911	0.0346553	0.0230612	17493	0.381812
2020	Guangxi	west	0.363109	325.171	0.27935	4.40743	0.0711047	0.0107226	0.000341881	7.42809	0.0235943	1.62174	1.18312	0.0163024	0.02177	3521	0.586159
2019	Guangxi	west	0.358764	309.913	0.275507	4.26277	0.0691949	0.0123621	0.000342854	8.1137	0.0216058	1.53284	1.12633	0.0170639	0.0206269	3419	0.586159
2018	Guangxi	west	0.360193	289.248	0.270572	3.96762	0.0696359	0.012132	0.000348433	8.00233	0.0190459	1.48126	1.07595	0.0149603	0.0253625	4415	0.586159
2017	Guangxi	west	0.366496	261.938	0.275905	3.62558	0.0698174	0.0122317	0.000344915	7.88127	0.0176625	1.4294	1.02351	0.0173391	0.0293524	4563	0.586159
2016	Guangxi	west	0.355095	223.325	0.275598	3.31822	0.0689165	0.0101763	0.000361314	7.77293	0.0166831	1.36903	0.970385	0.0204201	0.0237443	5103	0.586159
2015	Guangxi	west	0.359139	207.23	0.274737	3.07583	0.0673276	0.0122076	0.000370921	7.56692	0.0156142	1.26904	0.922862	0.0242725	0.0252378	3649	0.586159
2014	Guangxi	west	0.374429	166.12	0.256097	2.8486	0.0611431	0.0172223	0.000365409	7.63463	0.0147149	1.17164	0.870588	0.0241394	0.0291947	1861	0.586159
2013	Guangxi	west	0.366325	141.46	0.257758	2.63124	0.0590518	0.0169416	0.000412069	7.579	0.0138681	1.15694	0.821717	0.0200176	0.0281386	1301	0.586159
2012	Guangxi	west	0.365828	89.35	0.264096	2.4081	0.0495064	0.0143406	0.000380017	7.49174	0.0134043	1.03797	0.769318	0.0201023	0.0321904	880	0.586159
2011	Guangxi	west	0.35057	33.89	0.247117	2.21265	0.0412043	0.011099	0.000454758	7.57567	0.0128915	0.955461	0.720887	0.0211765	0.0245862	603	0.586159
2020	Hainan	east	0.347626	344.049	0.354364	5.5002	0.0711257	0.018084	0.000411067	8.2105	0.0227372	3.13188	1.51741	0.0293238	0.0140438	720	0.337305
2019	Hainan	east	0.327907	328.752	0.348653	5.35759	0.0724469	0.016195	0.000421307	8.40429	0.0208442	2.92314	1.46287	0.0349618	0.0125298	529	0.337305
2018	Hainan	east	0.295504	309.718	0.344411	5.00071	0.0774024	0.00889257	0.000420367	8.80381	0.0192668	2.72681	1.44888	0.0362088	0.00978488	483	0.337305
2017	Hainan	east	0.291318	275.64	0.321061	4.62706	0.0731295	0.00863591	0.00043786	8.49463	0.0190844	2.54757	1.38235	0.0247374	0.0113135	364	0.337305
2016	Hainan	east	0.285186	231.559	0.336531	4.27398	0.0725881	0.0113986	0.000417973	8.08916	0.0193208	2.50166	1.31159	0.0271054	0.0112797	388	0.337305
2015	Hainan	east	0.266986	230.33	0.331913	3.95153	0.068502	0.00998846	0.000457566	8.18497	0.0193545	2.28338	1.21831	0.0254472	0.011913	401	0.337305
2014	Hainan	east	0.267742	179.62	0.318858	3.68483	0.0691505	0.0123029	0.000426496	8.04848	0.0192949	2.21331	1.14188	0.0211686	0.0149787	365	0.337305
2013	Hainan	east	0.258878	158.26	0.324519	3.38685	0.0618762	0.0136772	0.000432717	8.1708	0.0187065	2.18591	1.09567	0.0229239	0.0154989	467	0.337305
2012	Hainan	east	0.255936	102.94	0.326834	3.06527	0.050907	0.0132285	0.000405165	8.00495	0.0184945	1.81785	1.04036	0.0232869	0.0173886	400	0.337305
2011	Hainan	east	0.252259	45.56	0.316097	2.76831	0.0454582	0.012622	0.000359326	7.77701	0.0176067	1.72188	1.01357	0.0307781	0.0201787	233	0.337305
2020	Chongqing	west	0.269821	344.764	0.195434	7.80349	0.0886851	0.0169332	0.000448185	7.53124	0.0285323	1.33088	2.27449	0.0367208	0.00417559	7638	1.31018
2019	Chongqing	west	0.255334	325.471	0.20536	7.40458	0.0884528	0.0163439	0.000449482	7.60977	0.0261888	1.34819	2.14709	0.0356769	0.00375549	6987	1.31018
2018	Chongqing	west	0.242504	301.532	0.210338	6.82542	0.0868969	0.0151048	0.000456371	7.38467	0.0241163	1.28564	1.99527	0.0352768	0.00361099	6484	1.31018
2017	Chongqing	west	0.234611	276.306	0.216098	6.38241	0.0865929	0.0136776	0.000452417	7.41747	0.0237564	1.22238	1.85818	0.0357334	0.00398986	6061	1.31018
2016	Chongqing	west	0.237331	233.888	0.222039	5.79518	0.0884425	0.0128992	0.000470932	7.43066	0.0235531	1.16165	1.72807	0.0340346	0.00685528	4989	1.31018
2015	Chongqing	west	0.22538	221.84	0.236402	5.22492	0.0864811	0.0120438	0.000476775	7.27951	0.023342	1.07725	1.5951	0.0371123	0.00548824	3646	1.31018
2014	Chongqing	west	0.21417	184.71	0.22596	4.80572	0.0827418	0.0115483	0.000484128	7.08504	0.0227276	1.01238	1.48408	0.0319303	0.00367094	2324	1.31018
2013	Chongqing	west	0.212343	159.86	0.235061	4.32667	0.0821563	0.0126213	0.000447061	7.10874	0.0218997	1.01822	1.39729	0.0374068	0.00674915	2495	1.31018
2012	Chongqing	west	0.202885	100.02	0.262721	3.89761	0.07998	0.0097953	0.00044279	7.00643	0.0209613	1.01874	1.3062	0.0422439	0.00627278	2382	1.31018
2011	Chongqing	west	0.197107	41.89	0.252947	3.45149	0.0755816	0.00974228	0.000460836	7.02307	0.0192867	1.04911	1.22189	0.039222	0.00429781	1782	1.31018
2020	Sichuan	west	0.468345	334.823	0.23089	5.794	0.0684575	0.0162253	0.00054993	7.22419	0.0215136	1.4532	1.31115	0.0235763	0.00209956	14187	3.52918
2019	Sichuan	west	0.455193	317.11	0.223195	5.55189	0.0668992	0.0178727	0.00055253	7.23995	0.0198982	1.41776	1.24008	0.0258026	0.00229866	12053	3.52918
2018	Sichuan	west	0.446149	294.304	0.226271	5.15588	0.0681179	0.0152367	0.000551947	7.11417	0.0188042	1.39614	1.15068	0.0233737	0.00225835	11808	3.52918
2017	Sichuan	west	0.442395	267.797	0.229382	4.57294	0.0717793	0.0122568	0.000559247	7.25853	0.0180927	1.30917	1.07381	0.0227436	0.00235827	11368	3.52918
2016	Sichuan	west	0.436162	225.415	0.241679	4.0163	0.0697889	0.0126222	0.000551436	7.06333	0.0175324	1.17381	1	0.0207707	0.00216338	10547	3.52918
2015	Sichuan	west	0.4346	215.48	0.2471	3.70205	0.0619109	0.0128963	0.000535493	7.11541	0.0169339	1.02244	0.933019	0.0225822	0.00223781	8411	3.52918
2014	Sichuan	west	0.433122	173.82	0.235248	3.54974	0.0561415	0.0120295	0.000543543	6.98789	0.0163202	0.938942	0.869316	0.0248197	0.00256749	5540	3.52918
2013	Sichuan	west	0.42441	153.04	0.234592	3.27019	0.0577042	0.0111736	0.000551511	6.95388	0.0156715	0.873	0.816939	0.0257117	0.00259329	4779	3.52918
2012	Sichuan	west	0.420487	100.13	0.227861	2.95886	0.0491631	0.0108971	0.000543352	7.20344	0.0151354	0.850211	0.765284	0.0249386	0.00284531	4320	3.52918
2011	Sichuan	west	0.418988	40.16	0.222077	2.61048	0.0376516	0.00978626	0.000571143	7.26793	0.0141282	0.817014	0.71977	0.0247705	0.00351679	3044	3.52918
2020	Guizhou	west	0.310568	307.937	0.321353	4.62945	0.0606817	0.0197212	0.000658061	6.67779	0.0217781	1.44619	1.13503	0.0254639	0.00213457	2280	1.39805
2019	Guizhou	west	0.303136	293.511	0.35474	4.35793	0.0632107	0.0191856	0.00066172	6.83571	0.0198986	1.42633	1.06106	0.0316924	0.00276442	1899	1.39805
2018	Guizhou	west	0.301126	276.91	0.327598	4.01706	0.0646315	0.0204546	0.000662297	6.95125	0.017988	1.39679	0.981337	0.0267174	0.00274869	2077	1.39805
2017	Guizhou	west	0.296908	251.457	0.339021	3.57754	0.0642759	0.0190178	0.000673495	7.06267	0.0165054	1.32819	0.913941	0.0271847	0.00276976	1867	1.39805
2016	Guizhou	west	0.288873	209.455	0.36145	3.13795	0.0624216	0.0162586	0.000665593	6.74321	0.0152714	1.22223	0.836755	0.0298168	0.00279952	2033	1.39805
2015	Guizhou	west	0.284349	193.29	0.373731	2.84277	0.0609525	0.0148953	0.000645038	6.73306	0.0135086	1.21	0.753191	0.024493	0.00262678	1391	1.39805
2014	Guizhou	west	0.269437	154.62	0.386216	2.49472	0.062716	0.0125155	0.000640114	6.72903	0.0125211	1.20291	0.673646	0.0240883	0.00221469	1011	1.39805
2013	Guizhou	west	0.252303	121.22	0.386633	2.19524	0.0636014	0.011117	0.00065658	6.819	0.0115363	1.19921	0.609929	0.0215528	0.0021279	795	1.39805
2012	Guizhou	west	0.247657	75.87	0.408721	1.87962	0.060989	0.0105165	0.000659214	6.5198	0.0106997	1.16416	0.569803	0.0238526	0.00276636	648	1.39805
2011	Guizhou	west	0.239431	18.47	0.400563	1.59082	0.0597443	0.00963813	0.000704844	6.40112	0.00974788	1.17628	0.539468	0.024651	0.00253942	558	1.39805
2020	Yunnan	west	0.386618	318.478	0.284008	5.20028	0.0590657	0.0093117	0.000850492	6.92187	0.0204193	1.49705	1.0017	0.0235115	0.0200136	2458	2.69629
2019	Yunnan	west	0.366169	303.461	0.291515	4.92656	0.0599859	0.0087148	0.000850499	7.2131	0.0183284	1.50435	0.947934	0.0303039	0.0190871	2174	2.69629
2018	Yunnan	west	0.348553	285.791	0.290941	4.43985	0.0628622	0.00904358	0.000855369	7.21267	0.0162598	1.52934	0.902508	0.0279521	0.0165339	2290	2.69629
2017	Yunnan	west	0.353937	256.273	0.309043	3.93906	0.0673861	0.00935065	0.000851417	7.09439	0.0150416	1.55589	0.861563	0.0314162	0.0194021	2249	2.69629
2016	Yunnan	west	0.356459	217.338	0.306608	3.49989	0.0685014	0.00933678	0.000865918	6.87653	0.0140389	1.46085	0.806489	0.0299132	0.0211498	2142	2.69629
2015	Yunnan	west	0.350642	203.76	0.315029	3.20824	0.0669118	0.0103038	0.000855501	6.84397	0.0131804	1.34549	0.752349	0.02845	0.0202565	1907	2.69629
2014	Yunnan	west	0.345623	164.05	0.316057	3.01777	0.0627631	0.00972289	0.000863335	6.80921	0.0124006	1.2383	0.70128	0.0245337	0.0192849	1434	2.69629
2013	Yunnan	west	0.3387	137.9	0.319404	2.76352	0.0574714	0.0103967	0.00086615	6.8508	0.0118207	1.18918	0.666427	0.0257024	0.0194848	1385	2.69629
2012	Yunnan	west	0.336847	84.43	0.321937	2.39633	0.0493269	0.00914445	0.000890542	6.66042	0.0110602	1.12116	0.625483	0.0283038	0.0211049	1265	2.69629
2011	Yunnan	west	0.336091	24.91	0.307631	2.06128	0.0481776	0.00966002	0.000960779	6.61622	0.0105541	1.13216	0.576792	0.0327212	0.0200943	946	2.69629
2020	Xizang	west	0.198153	310.529	1.16199	5.19863	0.0977558	0.00406618	0.00245823	4.96465	0.0105464	1.45125	0.557447	0.0221311	0.00108548	96	5.41416
2019	Xizang	west	0.184981	293.791	1.28858	4.70305	0.0717988	0.00332762	0.00247611	5.00241	0.0100277	1.45374	0.529661	0.0186996	0.000568604	79	5.41416
2018	Xizang	west	0.178657	274.334	1.27272	4.37401	0.0765952	0.00412041	0.00255805	4.97688	0.0100847	1.43693	0.512821	0.0227992	0.000778712	62	5.41416
2017	Xizang	west	0.178518	245.57	1.24681	3.86533	0.0802076	0.00504774	0.00252779	4.6381	0.0102006	1.62095	0.497854	0.0277299	0.00235462	39	5.41416
2016	Xizang	west	0.179744	204.733	1.35378	3.45	0.0770673	0.00302901	0.00273206	4.43789	0.0102941	1.72157	0.459227	0.0208126	0.00322647	35	5.41416
2015	Xizang	west	0.1778	186.38	1.32451	3.16061	0.063279	0.00391615	0.00242303	4.44059	0.0103636	1.77765	0.404255	0.0411376	0.00127381	32	5.41416
2014	Xizang	west	0.169829	143.91	1.26158	2.89138	0.057678	0.00372835	0.00197292	3.80382	0.0103077	1.74444	0.354167	0.0246561	0.00211046	38	5.41416
2013	Xizang	west	0.161151	115.1	1.22472	2.61262	0.049022	0.00411117	0.00162208	4.07848	0.0105994	1.75849	0.315353	0.0169672	0.00396321	41	5.41416
2012	Xizang	west	0.154056	68.53	1.27477	2.2546	0.0439313	0.0056222	0.00145048	4.45782	0.0106349	1.80805	0.296296	0.0261449	0.00397958	43	5.41416
2011	Xizang	west	0.14463	16.22	1.23975	1.97896	0.0505315	0.00445846	0.00108511	4.75359	0.0104854	1.76943	0.292887	0.0211711	0.00457133	20	5.41416
2020	Shaanxi	west	0.302659	342.042	0.227966	6.57752	0.0694739	0.00951888	0.000830926	7.92796	0.0305942	1.11606	1.67773	0.0320961	0.00318547	12123	1.45652
2019	Shaanxi	west	0.301831	322.891	0.221706	6.53986	0.0648892	0.0124823	0.000829025	8.44201	0.0284483	1.02064	1.58284	0.0429272	0.0028803	9844	1.45652
2018	Shaanxi	west	0.299196	295.948	0.221471	6.09054	0.0660056	0.016449	0.000840231	8.18747	0.0268329	0.971566	1.47856	0.033196	0.00262156	8886	1.45652
2017	Shaanxi	west	0.296831	266.846	0.225077	5.50038	0.0668685	0.0164157	0.000828996	7.79762	0.0273924	0.950979	1.38485	0.0336258	0.0030713	8759	1.45652
2016	Shaanxi	west	0.292914	229.367	0.230464	4.91631	0.0679992	0.0141273	0.000869773	8.0275	0.0277827	0.947982	1.29366	0.0288857	0.00275712	7486	1.45652
2015	Shaanxi	west	0.292092	216.12	0.244489	4.65387	0.0657754	0.0130894	0.000891342	8.06139	0.0285933	0.881114	1.20908	0.0344534	0.00275118	6386	1.45652
2014	Shaanxi	west	0.286382	178.73	0.227697	4.5473	0.0588594	0.0113211	0.000915652	8.08267	0.0287327	0.750757	1.12848	0.0283937	0.00245822	4810	1.45652
2013	Shaanxi	west	0.269565	148.37	0.230429	4.18123	0.0497378	0.0103736	0.000705599	8.18379	0.0283281	0.715598	1.06515	0.0299503	0.00330837	4360	1.45652
2012	Shaanxi	west	0.27321	98.24	0.235024	3.73446	0.0414357	0.0105121	0.000852179	7.93084	0.0271006	0.685115	0.988971	0.028323	0.00395063	3963	1.45652
2011	Shaanxi	west	0.266118	40.96	0.240722	3.23376	0.0374453	0.00989829	0.000746321	7.92594	0.0256255	0.694508	0.899596	0.0327998	0.00448955	2880	1.45652
2020	Gansu	west	0.225095	305.5	0.463646	3.59044	0.0956936	0.00770284	0.00122959	6.85549	0.0232347	1.75825	1.09289	0.0273887	0.00305797	1446	2.42052
2019	Gansu	west	0.219728	289.14	0.453254	3.47481	0.0989069	0.00743749	0.00122646	7.2447	0.0209207	1.67573	1.02829	0.0269562	0.00299867	1154	2.42052
2018	Gansu	west	0.210833	266.823	0.465472	3.22231	0.0955689	0.00682355	0.00122195	7.12942	0.0192286	1.59922	0.988142	0.0338845	0.00282732	1273	2.42052
2017	Gansu	west	0.210566	243.78	0.450399	2.90908	0.0978642	0.00781676	0.00122173	7.06121	0.0184853	1.57453	0.928135	0.0309281	0.00323235	1338	2.42052
2016	Gansu	west	0.205692	204.111	0.456004	2.74123	0.0935595	0.0083269	0.00121635	7.15319	0.0181429	1.45911	0.854305	0.0302378	0.00352186	1332	2.42052
2015	Gansu	west	0.213098	199.78	0.451196	2.59873	0.0846628	0.0100902	0.00124839	6.94212	0.0178557	1.32426	0.793177	0.0322312	0.00480441	1148	2.42052
2014	Gansu	west	0.205701	159.76	0.389895	2.57542	0.0689126	0.00832582	0.00124291	7.08066	0.0178704	1.06237	0.732375	0.0288059	0.00431347	804	2.42052
2013	Gansu	west	0.199992	128.39	0.384009	2.37071	0.0570288	0.00855552	0.00115432	7.13525	0.0174616	1.00314	0.680132	0.0302301	0.00392427	805	2.42052
2012	Gansu	west	0.195312	76.29	0.381888	2.11494	0.0486733	0.0078609	0.00112608	7.25954	0.0169059	0.926042	0.633568	0.0349589	0.00485083	683	2.42052
2011	Gansu	west	0.185708	18.84	0.371866	1.8875	0.0419149	0.00738036	0.00100607	7.00787	0.0158817	0.875076	0.594004	0.0474476	0.00439161	514	2.42052
2020	Qinghai	west	0.174604	298.227	0.642182	5.07555	0.087647	0.00546346	0.00143537	6.24885	0.0124958	1.33712	1.50211	0.0380321	0.000695604	333	4.3263
2019	Qinghai	west	0.165889	282.646	0.633664	4.98492	0.0894223	0.00556429	0.001445	6.50337	0.0124068	1.2872	1.42798	0.0372276	0.000605574	289	4.3263
2018	Qinghai	west	0.156133	263.124	0.599501	4.68143	0.0944323	0.00776968	0.0014477	6.66699	0.0119761	1.26744	1.33865	0.038551	0.00060007	295	4.3263
2017	Qinghai	west	0.14942	240.203	0.620843	4.20666	0.105026	0.00780168	0.00145956	6.687	0.0114334	1.28216	1.24521	0.0398121	0.00131018	238	4.3263
2016	Qinghai	west	0.14078	200.382	0.675228	3.88007	0.103002	0.00714848	0.00145069	6.35718	0.0106357	1.34759	1.15556	0.048144	0.000590489	297	4.3263
2015	Qinghai	west	0.137366	195.15	0.753436	3.48527	0.103381	0.00740516	0.00140433	5.84764	0.00996534	1.36776	1.0681	0.0576573	0.00106137	175	4.3263
2014	Qinghai	west	0.140856	145.93	0.729247	3.20781	0.0687882	0.00771098	0.00147344	6.23868	0.00918403	1.28288	1.03534	0.0421024	0.00097945	105	4.3263
2013	Qinghai	west	0.134263	118.01	0.716775	3.00053	0.0619273	0.00683197	0.00158091	6.23458	0.00887916	1.21527	0.968966	0.0543789	0.0011594	92	4.3263
2012	Qinghai	west	0.123528	61.47	0.758292	2.67688	0.0624796	0.00619473	0.00135972	6.00395	0.0085289	1.18365	0.916107	0.0379535	0.0012414	100	4.3263
2011	Qinghai	west	0.116748	18.33	0.705976	2.41268	0.0550204	0.00388643	0.00154965	6.13233	0.00804577	1.20159	0.868421	0.0431641	0.00166654	74	4.3263
2020	Ningxia	west	0.161089	310.016	0.374178	5.48724	0.0807573	0.0188535	0.00118318	7.18539	0.0203467	1.22077	1.8498	0.0334243	0.00304374	704	1.6173
2019	Ningxia	west	0.151607	292.312	0.383697	5.22803	0.081606	0.0217341	0.0011917	7.31982	0.0188563	1.18543	1.74713	0.0375724	0.00274816	599	1.6173
2018	Ningxia	west	0.153309	272.923	0.404268	4.94394	0.0814484	0.0239736	0.00119958	7.11644	0.0176479	1.17109	1.63941	0.0510056	0.00345741	722	1.6173
2017	Ningxia	west	0.141321	255.588	0.428954	4.53943	0.0831172	0.0186119	0.00121589	7.21662	0.0171773	1.09794	1.56364	0.0419659	0.00369377	651	1.6173
2016	Ningxia	west	0.133935	212.356	0.451046	4.00201	0.0862156	0.0145551	0.00121755	7.37128	0.0168489	1.15343	1.4216	0.0292458	0.00370079	544	1.6173
2015	Ningxia	west	0.138067	214.7	0.441378	3.77105	0.084477	0.0151516	0.00126462	7.12607	0.0168129	1.0976	1.32653	0.0399564	0.00311101	417	1.6173
2014	Ningxia	west	0.133117	165.26	0.404402	3.64882	0.0804398	0.0116548	0.00127242	7.19614	0.0164307	1.02667	1.21569	0.0345844	0.00516957	240	1.6173
2013	Ningxia	west	0.125172	136.74	0.396305	3.49505	0.0771147	0.0115883	0.00138033	7.20177	0.0156907	0.998112	1.12102	0.0356973	0.00299087	182	1.6173
2012	Ningxia	west	0.116444	87.13	0.405612	3.23369	0.0690286	0.0111181	0.00130137	7.18519	0.0146282	0.956675	1.04658	0.0409204	0.0024087	137	1.6173
2011	Ningxia	west	0.113556	31.31	0.365416	2.98117	0.0617559	0.0111487	0.00134244	7.28743	0.0135648	0.90998	1.00619	0.0499072	0.00261575	100	1.6173
2020	Xinjiang	west	0.243089	308.349	0.400933	5.32846	0.0774526	0.00745505	0.00109993	7.58768	0.0187915	1.46924	1.30018	0.0149264	0.00783149	859	2.26348
2019	Xinjiang	west	0.232402	294.341	0.390928	5.31344	0.074913	0.00767756	0.00110194	8.05932	0.0166862	1.46955	1.24868	0.0165291	0.00932128	855	2.26348
2018	Xinjiang	west	0.227086	271.84	0.39131	5.0831	0.0755149	0.00842901	0.00114196	7.91741	0.014877	1.38712	1.17429	0.0188191	0.00772619	924	2.26348
2017	Xinjiang	west	0.222745	248.688	0.415527	4.49996	0.0768914	0.00923178	0.00111371	7.88863	0.0139516	1.34561	1.07879	0.0117872	0.00817668	939	2.26348
2016	Xinjiang	west	0.225232	208.722	0.429689	3.96656	0.0776883	0.0108693	0.00123291	7.75491	0.0131755	1.36723	1.01661	0.015724	0.00781012	964	2.26348
2015	Xinjiang	west	0.221731	205.49	0.408822	3.90226	0.0764809	0.0109439	0.00120742	7.86552	0.0127757	1.29166	0.951718	0.0187943	0.00838208	880	2.26348
2014	Xinjiang	west	0.226789	163.67	0.358119	3.98473	0.0719413	0.0121587	0.00128624	7.96905	0.0124903	1.05202	0.879547	0.0213576	0.00902794	572	2.26348
2013	Xinjiang	west	0.22941	143.4	0.365455	3.67291	0.0671544	0.0129926	0.00133947	7.87871	0.0121838	1.03055	0.816375	0.0224934	0.0106082	560	2.26348
2012	Xinjiang	west	0.224937	82.45	0.366992	3.28975	0.0560727	0.0121357	0.00135029	7.632	0.0119263	0.866502	0.792363	0.0235729	0.0123076	453	2.26348
2011	Xinjiang	west	0.213894	20.34	0.349738	2.93573	0.0496632	0.0115693	0.00125488	7.57306	0.011627	0.773065	0.777157	0.0234932	0.0142782	272	2.26348
